# Supplementary material for: Crystallization and initial X-ray diffraction analysis of the multi-domain Brucella blue light-activated histidine kinase LOV-HK in its illuminated state
Source: Biochem Biophys Rep. 2018 Sep 26;16:39–43. doi: 10.1016/j.bbrep.2018.09.005 (PMC6171537; doi:10.1016/j.bbrep.2018.09.005)
Supplement: Supplementary file 1 — Supplementary material [file mmc1.zip]

Archive with 7 entries (7 files):
- coi_disclosure_FAG.pdf
- coi_disclosure_IF.pdf
- coi_disclosure_JR.pdf
- coi_disclosure_LMP.pdf
- coi_disclosure_MS.pdf
- coi_disclosure_SK.pdf
- coi_disclosure_WES.pdf
